# Supplementary material for: Value-added scores show limited stability over time in primary school
Source: PLoS One. 2022 Dec 28;17(12):e0279255. doi: 10.1371/journal.pone.0279255 (PMC9797061; doi:10.1371/journal.pone.0279255)
Supplement: S1 Data — (RMD) [file pone.0279255.s001.Rmd]

---
title: "Variable preparation & descriptives"
output: pdf_document
---
#set working directory
```{r}
setwd("Your Working Directory")
```
#load packages
```{r}
library(tidyverse)
library(mitml)
```

#load dataset with data from Grade 1 in 2015 & Grade 3 in 2017
```{r}
df_15_17_before_imp<-readRDS("df_15_17_before_imp.rds")

```
#select variables
```{r}
#achievement variables
df_15_17_before_imp<- subset.data.frame(df_15_17_before_imp, 
                                          select=c("schoolID","agr.hisei","lang","sex","immig",
                                                   "prior_DE","g1_math","g3_math","ach_DE"))
df_15_17_before_imp<- df_15_17_before_imp %>% mutate(stud_id = row_number())

```
# Imputation --------------------------------------------------------------
```{r}
# I'll use the type instead of the formmula interface.

var_types <- structure(rep(1, ncol(df_15_17_before_imp)), .Names = names(df_15_17_before_imp))
var_types["schoolID"] <- -2
var_types["stud_id"] <- 0

pred_vars <- 
  names(df_15_17_before_imp)[colSums(is.na(df_15_17_before_imp)) == 0] %>% 
  setdiff(c("schoolID", "stud_id"))

var_types[pred_vars] <- 2  

#Impute
jres_50000_5000_15_17<-jomoImpute(df_15_17_before_imp,  var_types, n.burn = 50000, n.iter = 5000, m = 20)


#Save imputed data
saveRDS(jres_50000_5000_15_17, "jres_50000_5000_15_17.rds")

comp_50000_5000_15_17<- mitmlComplete(jres_50000_5000_15_17)
saveRDS(comp_50000_5000_15_17, "comp_50000_5000_15_17.rds")
 
```
