# Supplementary material for: Value-added scores show limited stability over time in primary school
Source: PLoS One. 2022 Dec 28;17(12):e0279255. doi: 10.1371/journal.pone.0279255 (PMC9797061; doi:10.1371/journal.pone.0279255)
Supplement: S3 Data — (RMD) [file pone.0279255.s003.Rmd]

---
title: "R Notebook"
output: pdf_document
---

#set working directory
```{r}
setwd("Your Working Directory")
```
#load packages
```{r}
library(dplyr)
library(ggplot2)
```

#read VA scores
```{r}
df_VAscores_uneven<-data.frame(row.names = c(1:151))
df_VAscores_uneven$hlm_15_17_math<- readRDS("perc_15_17_math.rds")
df_VAscores_uneven$hlm_15_17_DE<- readRDS("perc_15_17_DE.rds")
df_VAscores_uneven$hlm_17_19_math<- readRDS("perc_17_19_math.rds")
df_VAscores_uneven$hlm_17_19_DE<- readRDS("perc_17_19_DE.rds")
```

#correlations & covariance matrix
```{r}
library(apaTables)

cor(df_VAscores_uneven,use="complete.obs")
cov(df_VAscores_uneven,use="complete.obs")
```
#change in classifications
###create datasets with 4 quartiles
```{r}
  df_diff_quart_uneven<-df_VAscores_uneven
 df_diff_quart_uneven<-
    ifelse(df_diff_quart_uneven<25, 1, 
           ifelse(df_diff_quart_uneven<50,2,
            ifelse(df_diff_quart_uneven<75,3,4
            )))
df_diff_quart_uneven<-as.data.frame(df_diff_quart_uneven)

```
