# Supplementary material for: Value-added scores show limited stability over time in primary school
Source: PLoS One. 2022 Dec 28;17(12):e0279255. doi: 10.1371/journal.pone.0279255 (PMC9797061; doi:10.1371/journal.pone.0279255)
Supplement: S1 Dataset — (XLSX) [file pone.0279255.s005.xlsx]

## Sheet: Data
School_id	hlm_15_17_math	hlm_15_17_DE	hlm_17_19_math	hlm_17_19_DE
1	3	2	4	2
2	4	2	4	4
3	4	2	1	3
4	2	1	4	1
5	1	1	1	1
6	1	1	1	4
7	4	3	4	4
8	4	2	3	2
9	4	4	3	4
10	2	1	2	4
11	3	3	2	3
12	4	4	2	2
13	2	2	1	1
14	2	2	4	2
15	2	2	1	1
16	1	1	1	3
17	3	3	3	2
18	3	4	2	4
19	4	3	2	3
20	3	3	1	2
21	2	1	1	1
22	3	2	2	4
23	4	4	3	3
24	2	2	1	1
25	2	2	2	2
26	1	1	3	2
27	1	1	2	1
28	4	4	3	1
29	3	4	2	1
30	3	4	3	3
31	3	4	1	1
32	3	4	1	4
33	3	3	2	2
34	1	2	1	2
35	2	1	2	2
36	3	4	3	4
37	2	2	4	4
38	1	1	1	1
39	4	3	4	1
40	3	2	2	1
41	3	3	4	3
42	2	1	1	1
43	3	3	2	3
44	3	2	3	4
45	3	3	4	4
46	4	3	4	3
47	1	1	2	3
48	3	4	3	3
49	4	3	3	1
50	2	4	1	2
51	3	2	2	1
52	2	3	3	2
53	2	3	3	3
54	2	3	3	1
55	1	3	1	3
56	3	3	3	3
57	4	4	1	2
58	4	4	2	2
59	2	1	1	2
60	4	3	3	4
61	1	1	3	1
62	4	4	2	2
63	1	2	3	4
64	1	3	3	1
65	1	1	4	1
66	1	3	1	1
67	1	1	1	1
68	1	1	2	3
69	3	2	3	3
70	2	1	4	2
71	4	1	2	3
72	4	4	3	3
73	2	2	4	4
74	1	1	3	1
75	2	4	1	1
76	1	1	3	1
77	4	4	4	4
78	3	3	2	2
79	3	1	4	1
80	2	2	2	2
81	1	2	4	4
82	1	1	3	3
83	4	3	1	2
84	2	1	2	1
85	4	4	4	4
86	3	4	4	4
87	4	4	4	4
88	1	1	1	1
89	2	2	3	4
90	3	1	4	1
91	3	3	2	4
92	4	4	1	2
93	1	3	4	2
94	2	3	4	3
95	3	2	3	2
96	4	3	2	3
97	4	4	4	4
98	2	4	2	4
99	1	2	4	4
100	2	1	3	3
101	2	2	1	4
102	3	1	1	2
103	2	3	3	3
104	4	3	2	4
105	3	2	3	3
106	2	2	2	2
107	3	3	3	1
108	4	3	4	4
109	2	4	4	4
110	1	1	3	3
111	3	2	1	2
112	1	2	3	2
113	4	2	4	4
114	1	3	1	3
115	1	1	1	1
116	1	1	1	1
117	1	1	1	1
118	1	1	1	2
119	1	3	1	2
120	2	4	2	2
121	4	4	4	4
122	4	4	1	3
123	1	2	2	4
124	3	3	3	3
125	3	4	2	1
126	4	4	4	2
127	2	2	3	2
128	2	2	1	1
129	3	3	4	3
130	2	3	3	4
131	4	4	4	3
132	3	4	2	3
133	2	4	2	3
134	3	1	2	2
135	1	2	1	1
136	4	4	4	4
137	2	3	3	3
138	2	1	4	2
139	4	4	4	4
140	1	1	2	1
141	1	2	4	3
142	1	3	1	3
143	4	2	4	4
144	3	2	4	4
145	1	1	2	1
146	1	2	3	3
147	3	4	2	2
148	4	4	2	2
149	4	3	3	3
150	4	1	4	3
151	2	4	1	4

## Sheet: Codebook
Codebook of Value-Added Scores Show Limited Stability over Time in Primary School
Please, find the general codebook for our minimal dataset below.
Variable name	Variable	Description	Values
School_id	School identifier	School identification number, randomly assigned for anonymity.	1 to 151
hlm_15_17_math	Math VA quartile 2017	This number indicates the quartile of the value-added ranking, in which a school was allocated in 2017 with math as an outcome variable.	1 = First quartile; 2 = Second quartile; 3 = Third quartile; 4 = Forth quartile
hlm_15_17_DE	Language VA quartile 2017	This number indicates the quartile of the value-added ranking, in which a school was allocated in 2017 with language as an outcome variable.	1 = First quartile; 2 = Second quartile; 3 = Third quartile; 4 = Forth quartile
hlm_17_19_math	Math VA quartile 2019	This number indicates the quartile of the value-added ranking, in which a school was allocated in 2019 with math as an outcome variable.	1 = First quartile; 2 = Second quartile; 3 = Third quartile; 4 = Forth quartile
hlm_17_19_DE	Language VA quartile 2019	This number indicates the quartile of the value-added ranking, in which a school was allocated in 2019 with language as an outcome variable.	1 = First quartile; 2 = Second quartile; 3 = Third quartile; 4 = Forth quartile
